# Supplementary material for: Jawless land snail Sinorachis, a new bradybaenine genus from China (Eupulmonata, Camaenidae)
Source: Zookeys. 2019 Dec 2;893:51–67. doi: 10.3897/zookeys.893.38445 (PMC6901612; doi:10.3897/zookeys.893.38445)
Supplement: XML Treatment for Sinorachis [file zookeys.893.38445-treatment1.xml]

<!DOCTYPE tp:taxon-treatment
  PUBLIC "-//TaxonX//DTD Taxonomic Treatment Publishing DTD v0 20100105//EN" "tax-treatment-NSO.dtd">
<tp:taxon-treatment xmlns:tp="http://www.plazi.org/taxpub"><tp:treatment-meta><kwd-group><label>Taxon classification</label><kwd><named-content xmlns:xlink="http://www.w3.org/1999/xlink" content-type="kingdom">Animalia</named-content></kwd><kwd><named-content xmlns:xlink="http://www.w3.org/1999/xlink" content-type="order">Asparagales</named-content></kwd><kwd><named-content xmlns:xlink="http://www.w3.org/1999/xlink" content-type="family">Orchidaceae</named-content></kwd></kwd-group><mixed-citation publication-type="journal"><person-group><name><surname>Wu</surname><given-names>Min</given-names></name><name><surname>Chen</surname><given-names>Zheyu</given-names></name><name><surname>Zhang</surname><given-names>Liwan</given-names></name></person-group><article-title>Jawless land snail <italic><tp:taxon-name><tp:taxon-name-part taxon-name-part-type="genus" reg="Sinorachis">Sinorachis</tp:taxon-name-part></tp:taxon-name></italic>, a new bradybaenine genus from China (<tp:taxon-name><tp:taxon-name-part taxon-name-part-type="suborder">Eupulmonata</tp:taxon-name-part></tp:taxon-name>, <tp:taxon-name><tp:taxon-name-part taxon-name-part-type="family">Camaenidae</tp:taxon-name-part></tp:taxon-name>)</article-title><source>Zookeys</source><day>02</day><month>12</month><year>2019</year><volume>893</volume><fpage>51</fpage><lpage>67</lpage><pub-id pub-id-type="doi">10.3897/zookeys.893.38445</pub-id></mixed-citation></tp:treatment-meta><tp:nomenclature><tp:taxon-name><object-id xmlns:xlink="http://www.w3.org/1999/xlink" content-type="arpha" xlink:type="simple">D4AC8A9B-9F39-549C-BB6B-91FF668E4CC6</object-id>
              <tp:taxon-name-part taxon-name-part-type="genus" reg="Sinorachis">Sinorachis</tp:taxon-name-part>
              <object-id xmlns:xlink="http://www.w3.org/1999/xlink" content-type="zoobank" xlink:type="simple">http://zoobank.org/98AD47D3-B40F-4EE7-9678-5F9657D0FCD4</object-id>
            </tp:taxon-name><tp:taxon-authority>Wu &amp; Chen</tp:taxon-authority><tp:taxon-status xmlns:xlink="http://www.w3.org/1999/xlink" xlink:type="simple">gen. nov.</tp:taxon-status></tp:nomenclature><tp:treatment-sec sec-type="type species" id="SECID0E2GAE"><title>Type species.</title><p><italic><tp:taxon-name><tp:taxon-name-part taxon-name-part-type="genus" reg="Sinorachis">Sinorachis</tp:taxon-name-part> <tp:taxon-name-part taxon-name-part-type="species" reg="baihu">baihu</tp:taxon-name-part></tp:taxon-name></italic> Wu &amp; Chen, gen. and sp. nov.</p></tp:treatment-sec><tp:treatment-sec sec-type="diagnosis" id="SECID0EMHAE"><title>Diagnosis.</title><p>Shell conical. Embryonic shell with pits and/or granules. Adult shell smooth. Peristome not reflexed. Head wart developed. Mantle lobe only present on left side. Jaw absent. Membranous sac surrounding terminal genitalia absent. Penis sheath present. Penial caecum absent. Flagellum absent. Dart sac apparatus symmetrical. Mucous glands one; branched.</p></tp:treatment-sec><tp:treatment-sec sec-type="description" id="SECID0ERHAE"><title>Description.</title><p><bold><italic>Shell</italic></bold> conical. Whorls slightly convex. Suture impressed. Protoconch brownish purple; shiny; with tiny pits and/or granules. Adult shell smooth, not hairy or scaly. Body whorl large. Peristome not reflexed. Aperture not expanded. Umbilicus a slit. Shell glossy; banded or not.</p><p><bold><italic>General anatomy</italic>.</bold> Eversible head wart between ommatophore insertions developed. Lobe on mantle collar present on left but absent on right. Jaw absent. Crop thin, indistinguishable from the remaining alimentary tract.</p><p><bold><italic>Pallial complex</italic>.</bold> Ureter closed. Kidney triangular, not bilobed.</p><p><bold><italic>Genitalia</italic>.</bold> Penis sheath present. Penis externally simple; internally with several pilasters. Flagellum absent. Epiphallus and vas deferens distinctly demarcated. Membranous sac surrounding terminal genitalia absent. Dart sac apparatus symmetrical. Accessory sac present. Poly-layered structure developed in dart sac. Mucous gland branched; inserting into dart sac through one peduncle.</p></tp:treatment-sec><tp:treatment-sec sec-type="etymology" id="SECID0E1IAE"><title>Etymology.</title><p>This new genus is named after <italic>sino</italic> (China) and <italic>rachis</italic>, an enoid genus in which the old species of the new genus were placed.</p></tp:treatment-sec><tp:treatment-sec sec-type="distribution" id="SECID0EMJAE"><title>Distribution.</title><p>Hubei (Badong, Lichuan), Chongqing (Chengkou), Yunnan (Dali) (Fig. <xref ref-type="fig" rid="F1">1</xref>).</p><fig id="F1" position="float" orientation="portrait"><object-id xmlns:xlink="http://www.w3.org/1999/xlink" content-type="doi" xlink:type="simple">10.3897/zookeys.893.38445.figure1</object-id><object-id xmlns:xlink="http://www.w3.org/1999/xlink" content-type="arpha" xlink:type="simple">A0928F7E-1304-50EC-8BD5-18966791AC62</object-id><label>Figure 1.</label><caption><p>Distribution map of <italic><tp:taxon-name><tp:taxon-name-part taxon-name-part-type="genus" reg="Sinorachis">Sinorachis</tp:taxon-name-part></tp:taxon-name></italic> Wu &amp; Chen, gen. nov. Blue dot, <italic><tp:taxon-name><tp:taxon-name-part taxon-name-part-type="genus" reg="Sinorachis">Sinorachis</tp:taxon-name-part> <tp:taxon-name-part taxon-name-part-type="species" reg="aureus">aureus</tp:taxon-name-part></tp:taxon-name></italic> (Heude, 1890) comb. nov.; yellow dots, <italic><tp:taxon-name><tp:taxon-name-part taxon-name-part-type="genus" reg="Sinorachis">Sinorachis</tp:taxon-name-part> <tp:taxon-name-part taxon-name-part-type="species" reg="onychinus">onychinus</tp:taxon-name-part></tp:taxon-name></italic> (Heude, 1885) comb. nov.; red dot, <italic><tp:taxon-name><tp:taxon-name-part taxon-name-part-type="genus" reg="Sinorachis">Sinorachis</tp:taxon-name-part> <tp:taxon-name-part taxon-name-part-type="species" reg="baihu">baihu</tp:taxon-name-part></tp:taxon-name></italic> Wu &amp; Chen, gen. and sp. nov.</p></caption><graphic xmlns:xlink="http://www.w3.org/1999/xlink" xlink:href="zookeys-893-051-g001.jpg" position="float" orientation="portrait" xlink:type="simple" id="oo_361273.jpg"><uri content-type="original_file" xlink:type="simple">https://binary.pensoft.net/fig/361273</uri></graphic></fig></tp:treatment-sec><tp:treatment-sec sec-type="remarks" id="SECID0ELLAE"><title>Remarks.</title><p><italic><tp:taxon-name><tp:taxon-name-part taxon-name-part-type="genus" reg="Sinorachis">Sinorachis</tp:taxon-name-part> <tp:taxon-name-part taxon-name-part-type="species" reg="baihu">baihu</tp:taxon-name-part></tp:taxon-name></italic> Wu &amp; Chen, gen. and sp. nov. shares most conchological features with the other two known species, namely <italic><tp:taxon-name><tp:taxon-name-part taxon-name-part-type="genus" reg="Buliminus">Buliminus</tp:taxon-name-part> <tp:taxon-name-part taxon-name-part-type="species" reg="onychinus">onychinus</tp:taxon-name-part></tp:taxon-name></italic> Heude, 1885 and <italic><tp:taxon-name><tp:taxon-name-part taxon-name-part-type="genus" reg="Buliminus">Buliminus</tp:taxon-name-part> <tp:taxon-name-part taxon-name-part-type="species" reg="aureus">aureus</tp:taxon-name-part></tp:taxon-name></italic> Heude, 1890, which were treated by some authors as species of the enoid genus <italic><tp:taxon-name><tp:taxon-name-part taxon-name-part-type="genus" reg="Rachis">Rachis</tp:taxon-name-part></tp:taxon-name></italic> (<xref ref-type="bibr" rid="B1">Gredler 1887</xref>). But based on pallial complex and genital system, the new species described herein should not been assigned to the genus <italic><tp:taxon-name><tp:taxon-name-part taxon-name-part-type="genus" reg="Rachis">Rachis</tp:taxon-name-part></tp:taxon-name></italic> Albers, 1850 (<tp:taxon-name><tp:taxon-name-part taxon-name-part-type="superfamily">Enoidea</tp:taxon-name-part></tp:taxon-name>) that belongs to <tp:taxon-name><tp:taxon-name-part taxon-name-part-type="suborder">Orthurethra</tp:taxon-name-part></tp:taxon-name> and there is no dart apparatus in genitalia. The new genus is entirely in character for the subfamily <tp:taxon-name><tp:taxon-name-part taxon-name-part-type="subfamily">Bradybaeninae</tp:taxon-name-part></tp:taxon-name> in possessing the typical dart sac apparatus that does not differ from that commonly seen in all the Chinese bradybaenine genera. In our opinion, based on shell morphology, <italic><tp:taxon-name><tp:taxon-name-part taxon-name-part-type="genus" reg="Buliminus">B.</tp:taxon-name-part> <tp:taxon-name-part taxon-name-part-type="species" reg="onychinus">onychinus</tp:taxon-name-part></tp:taxon-name></italic> and <italic><tp:taxon-name><tp:taxon-name-part taxon-name-part-type="genus" reg="Buliminus">B.</tp:taxon-name-part> <tp:taxon-name-part taxon-name-part-type="species" reg="aureus">aureus</tp:taxon-name-part></tp:taxon-name></italic> should also belong to the genus <italic><tp:taxon-name><tp:taxon-name-part taxon-name-part-type="genus" reg="Sinorachis">Sinorachis</tp:taxon-name-part></tp:taxon-name></italic> gen. nov.</p><p>The new genus is the only one that lacks a jaw in the subfamily <tp:taxon-name><tp:taxon-name-part taxon-name-part-type="subfamily">Bradybaeninae</tp:taxon-name-part></tp:taxon-name>. Like <italic><tp:taxon-name><tp:taxon-name-part taxon-name-part-type="genus" reg="Bradybaena">Bradybaena</tp:taxon-name-part></tp:taxon-name></italic> Beck, 1837 and some other bradybaenine genera (<xref ref-type="bibr" rid="B18">Wu et al. 2019</xref>), the genus shows a leaf-shaped appendage on the left mantle collar. The shells of the new genus are quite different from those of the high-shelled genus <italic><tp:taxon-name><tp:taxon-name-part taxon-name-part-type="genus" reg="Pseudobuliminus">Pseudobuliminus</tp:taxon-name-part></tp:taxon-name></italic> Gredler, 1886 in having a sculptured embryonic shell and a distinctly large body whorl. In aspects of general shell morphology, the shell of the new genus, the genus <italic><tp:taxon-name><tp:taxon-name-part taxon-name-part-type="genus" reg="Rachis">Rachis</tp:taxon-name-part></tp:taxon-name></italic> Albers, 1850 distributed in Africa and India, the genus <italic><tp:taxon-name><tp:taxon-name-part taxon-name-part-type="genus" reg="Rhachistia">Rhachistia</tp:taxon-name-part></tp:taxon-name></italic> Connolly, 1925 distributed in eastern Africa and Asia, Chinese enid genus and Chinese <italic><tp:taxon-name><tp:taxon-name-part taxon-name-part-type="genus" reg="Pseudobuliminus">Pseudobuliminus</tp:taxon-name-part></tp:taxon-name></italic> spp. can be discriminated with the aid of the geometric morphometric methods (Fig. <xref ref-type="fig" rid="F10">10</xref>) based on the landmarking scheme employed herein (Fig. <xref ref-type="fig" rid="F9">9B</xref>).</p><p>In comparison with Chinese species of another bradybaenine genus, <italic><tp:taxon-name><tp:taxon-name-part taxon-name-part-type="genus" reg="Pseudobuliminus">Pseudobuliminus</tp:taxon-name-part></tp:taxon-name></italic>, that also has a high spired adult shell and embryonic sculpture, the new genus has a poly-layered structure, an accessory sac, and a single branch of mucous gland in the dart sac apparatus, but has no membranous sac surrounding terminal genitalia. If only focusing on the characteristic spectrum of genitalia (table 1, in <xref ref-type="bibr" rid="B17">Wu 2019</xref>), the genus is closest to <italic><tp:taxon-name><tp:taxon-name-part taxon-name-part-type="genus" reg="Ponsadenia">Ponsadenia</tp:taxon-name-part></tp:taxon-name></italic> Schileyko, 1978 but these two genera can be distinguished by presence/absence of the poly-layered shell structure and the structure of accessory sac which looks like a bridge in the latter genus.</p></tp:treatment-sec><tp:treatment-sec><!--Section generated to contain objects referenced in tp:taxon-treatment.--><fig id="F10" position="float" orientation="portrait"><object-id xmlns:xlink="http://www.w3.org/1999/xlink" content-type="doi" xlink:type="simple">10.3897/zookeys.893.38445.figure10</object-id><object-id xmlns:xlink="http://www.w3.org/1999/xlink" content-type="arpha" xlink:type="simple">37981F0D-ABF7-5124-A069-1C8704FB6434</object-id><label>Figure 10.</label><caption><p>Scatter plot of canonical variate 1 against canonical variate 2 (Canonical Variate Analysis), showing the shell morphological relationship among <italic><tp:taxon-name><tp:taxon-name-part taxon-name-part-type="genus" reg="Rachis">Rachis</tp:taxon-name-part></tp:taxon-name></italic> Albers, 1850 (bright blue dots), <italic><tp:taxon-name><tp:taxon-name-part taxon-name-part-type="genus" reg="Rhachistia">Rhachistia</tp:taxon-name-part></tp:taxon-name></italic> Connolly, 1925 (grey-blue dots), Chinese <italic><tp:taxon-name><tp:taxon-name-part taxon-name-part-type="genus" reg="Pseudobuliminus">Pseudobuliminus</tp:taxon-name-part></tp:taxon-name></italic> spp. (orange dots), Chinese enid species (grey dots) and <italic><tp:taxon-name><tp:taxon-name-part taxon-name-part-type="genus" reg="Sinorachis">Sinorachis</tp:taxon-name-part></tp:taxon-name></italic> gen. nov. (pink dots). a, <italic><tp:taxon-name><tp:taxon-name-part taxon-name-part-type="genus" reg="Sinorachis">Sinorachis</tp:taxon-name-part> <tp:taxon-name-part taxon-name-part-type="species" reg="onychinus">onychinus</tp:taxon-name-part></tp:taxon-name></italic> (Heude), SMF42826; b, <italic><tp:taxon-name><tp:taxon-name-part taxon-name-part-type="genus" reg="Sinorachis">S.</tp:taxon-name-part> <tp:taxon-name-part taxon-name-part-type="species" reg="onychinus">onychinus</tp:taxon-name-part></tp:taxon-name></italic>, SMF104593; c, <italic><tp:taxon-name><tp:taxon-name-part taxon-name-part-type="genus" reg="Sinorachis">S.</tp:taxon-name-part> <tp:taxon-name-part taxon-name-part-type="species" reg="baihu">baihu</tp:taxon-name-part></tp:taxon-name></italic> Wu &amp; Chen, gen. and sp. nov., holotype; d, <italic><tp:taxon-name><tp:taxon-name-part taxon-name-part-type="genus" reg="Sinorachis">S.</tp:taxon-name-part> <tp:taxon-name-part taxon-name-part-type="species" reg="onychinus">onychinus</tp:taxon-name-part></tp:taxon-name></italic>, SMF42825; e, <italic><tp:taxon-name><tp:taxon-name-part taxon-name-part-type="genus" reg="Sinorachis">S.</tp:taxon-name-part> <tp:taxon-name-part taxon-name-part-type="species" reg="aureus">aureus</tp:taxon-name-part></tp:taxon-name></italic> (Heude), based on an image from <xref ref-type="bibr" rid="B2">Heude (1890)</xref>; f, <italic><tp:taxon-name><tp:taxon-name-part taxon-name-part-type="genus" reg="Sinorachis">S.</tp:taxon-name-part> <tp:taxon-name-part taxon-name-part-type="species" reg="onychinus">onychinus</tp:taxon-name-part></tp:taxon-name></italic>, SMF42827.</p></caption><graphic xmlns:xlink="http://www.w3.org/1999/xlink" xlink:href="zookeys-893-051-g010.jpg" position="float" orientation="portrait" xlink:type="simple" id="oo_361282.jpg"><uri content-type="original_file" xlink:type="simple">https://binary.pensoft.net/fig/361282</uri></graphic></fig><fig id="F9" position="float" orientation="portrait"><object-id xmlns:xlink="http://www.w3.org/1999/xlink" content-type="doi" xlink:type="simple">10.3897/zookeys.893.38445.figure9</object-id><object-id xmlns:xlink="http://www.w3.org/1999/xlink" content-type="arpha" xlink:type="simple">4EBD614C-0910-52D4-A1A8-675FB0530A71</object-id><label>Figure 9.</label><caption><p><bold>A</bold> habitat of <italic><tp:taxon-name><tp:taxon-name-part taxon-name-part-type="genus" reg="Sinorachis">Sinorachis</tp:taxon-name-part> <tp:taxon-name-part taxon-name-part-type="species" reg="baihu">baihu</tp:taxon-name-part></tp:taxon-name></italic> Wu &amp; Chen, gen. and sp. nov., HBUMM08296-specimen 2, paratype <bold>B</bold> a diagram showing design of landmarks (solid orange dots) and semi-landmarks (empty orange dots). Arrow indicates the crossing point made by the right profile and the last part of the suture.</p></caption><graphic xmlns:xlink="http://www.w3.org/1999/xlink" xlink:href="zookeys-893-051-g009.jpg" position="float" orientation="portrait" xlink:type="simple" id="oo_361281.jpg"><uri content-type="original_file" xlink:type="simple">https://binary.pensoft.net/fig/361281</uri></graphic></fig></tp:treatment-sec><ref-list><ref id="B1"><mixed-citation xmlns:xlink="http://www.w3.org/1999/xlink" xlink:type="simple"><person-group><name name-style="western"><surname>Gredler</surname><given-names>V</given-names></name></person-group> (<year>1887</year>) <article-title>Zur Conchylien-Fauna von China. XIII. Stück.</article-title><source>Jahrbücher der Deutschen Malakozoologischen Gesellschaft</source><volume>11</volume>: <fpage>343</fpage>–<lpage>373</lpage>.</mixed-citation></ref><ref id="B18"><mixed-citation xmlns:xlink="http://www.w3.org/1999/xlink" xlink:type="simple"><person-group><name name-style="western"><surname>Wu</surname><given-names>M</given-names></name><name name-style="western"><surname>Chen</surname><given-names>Z</given-names></name><name name-style="western"><surname>Zhu</surname><given-names>X</given-names></name></person-group> (<year>2019</year>) <article-title>Two new camaenid land snails (<tp:taxon-name><tp:taxon-name-part taxon-name-part-type="suborder">Eupulmonata</tp:taxon-name-part></tp:taxon-name>) from Central China.</article-title><source>ZooKeys</source><volume>861</volume>: <fpage>129</fpage>–<lpage>144</lpage>. <ext-link xlink:type="simple" ext-link-type="doi" xlink:href="10.3897/zookeys.861.35430">https://doi.org/10.3897/zookeys.861.35430</ext-link></mixed-citation></ref><ref id="B2"><mixed-citation xmlns:xlink="http://www.w3.org/1999/xlink" xlink:type="simple"><person-group><name name-style="western"><surname>Heude</surname><given-names>PM</given-names></name></person-group> (<year>1882–1890</year>) <article-title>Notes sur les mollusques terrestres de la vallée du Fleuve Bleu.</article-title><source>Mémoires concernant l’histoire naturelle de l’Empire chinois</source><volume>1882</volume>: <fpage>1</fpage>–<lpage>84</lpage>. [1885: 89–132; 1890: 125–188.] <ext-link xlink:type="simple" ext-link-type="doi" xlink:href="10.5962/bhl.title.50365">https://doi.org/10.5962/bhl.title.50365</ext-link></mixed-citation></ref><ref id="B17"><mixed-citation xmlns:xlink="http://www.w3.org/1999/xlink" xlink:type="simple"><person-group><name name-style="western"><surname>Wu</surname><given-names>M</given-names></name></person-group> (<year>2019</year>) <article-title>A taxonomic note on the helicoid land snail genus <italic><tp:taxon-name><tp:taxon-name-part taxon-name-part-type="genus">Traumatophora</tp:taxon-name-part></tp:taxon-name></italic> (<tp:taxon-name><tp:taxon-name-part taxon-name-part-type="suborder">Eupulmonata</tp:taxon-name-part></tp:taxon-name>, <tp:taxon-name><tp:taxon-name-part taxon-name-part-type="family">Camaenidae</tp:taxon-name-part></tp:taxon-name>).</article-title><source>ZooKeys</source><volume>835</volume>: <fpage>139</fpage>–<lpage>152</lpage>. <ext-link xlink:type="simple" ext-link-type="doi" xlink:href="10.3897/zookeys.835.32697">https://doi.org/10.3897/zookeys.835.32697</ext-link></mixed-citation></ref></ref-list></tp:taxon-treatment>
