# Supplementary material for: Jawless land snail Sinorachis, a new bradybaenine genus from China (Eupulmonata, Camaenidae)
Source: Zookeys. 2019 Dec 2;893:51–67. doi: 10.3897/zookeys.893.38445 (PMC6901612; doi:10.3897/zookeys.893.38445)
Supplement: XML Treatment for Sinorachis baihu [file zookeys.893.38445-treatment2.xml]

<!DOCTYPE tp:taxon-treatment
  PUBLIC "-//TaxonX//DTD Taxonomic Treatment Publishing DTD v0 20100105//EN" "tax-treatment-NSO.dtd">
<tp:taxon-treatment xmlns:tp="http://www.plazi.org/taxpub"><tp:treatment-meta><kwd-group><label>Taxon classification</label><kwd><named-content xmlns:xlink="http://www.w3.org/1999/xlink" content-type="kingdom">Animalia</named-content></kwd><kwd><named-content xmlns:xlink="http://www.w3.org/1999/xlink" content-type="order">Asparagales</named-content></kwd><kwd><named-content xmlns:xlink="http://www.w3.org/1999/xlink" content-type="family">Orchidaceae</named-content></kwd></kwd-group><mixed-citation publication-type="journal"><person-group><name><surname>Wu</surname><given-names>Min</given-names></name><name><surname>Chen</surname><given-names>Zheyu</given-names></name><name><surname>Zhang</surname><given-names>Liwan</given-names></name></person-group><article-title>Jawless land snail <italic><tp:taxon-name><tp:taxon-name-part taxon-name-part-type="genus" reg="Sinorachis">Sinorachis</tp:taxon-name-part></tp:taxon-name></italic>, a new bradybaenine genus from China (<tp:taxon-name><tp:taxon-name-part taxon-name-part-type="suborder">Eupulmonata</tp:taxon-name-part></tp:taxon-name>, <tp:taxon-name><tp:taxon-name-part taxon-name-part-type="family">Camaenidae</tp:taxon-name-part></tp:taxon-name>)</article-title><source>Zookeys</source><day>02</day><month>12</month><year>2019</year><volume>893</volume><fpage>51</fpage><lpage>67</lpage><pub-id pub-id-type="doi">10.3897/zookeys.893.38445</pub-id></mixed-citation></tp:treatment-meta><tp:nomenclature><tp:taxon-name><object-id xmlns:xlink="http://www.w3.org/1999/xlink" content-type="arpha" xlink:type="simple">257DD29C-258B-5E2B-89E1-76C71C8B3183</object-id>
              <tp:taxon-name-part taxon-name-part-type="genus" reg="Sinorachis">Sinorachis</tp:taxon-name-part>
              <tp:taxon-name-part taxon-name-part-type="species" reg="baihu">baihu</tp:taxon-name-part>
              <object-id xmlns:xlink="http://www.w3.org/1999/xlink" content-type="zoobank" xlink:type="simple">http://zoobank.org/9C040E3B-E506-4B4A-B3F7-7AD55704A91F</object-id>
            </tp:taxon-name><tp:taxon-authority>Wu &amp; Chen</tp:taxon-authority><tp:taxon-status xmlns:xlink="http://www.w3.org/1999/xlink" xlink:type="simple">sp. nov.</tp:taxon-status><xref ref-type="fig" rid="F1">Figs 1</xref><xref ref-type="fig" rid="F2">, 2</xref><xref ref-type="fig" rid="F3">, 3</xref><xref ref-type="fig" rid="F4">, 4</xref><xref ref-type="fig" rid="F5">, 5</xref><xref ref-type="fig" rid="F6">, 6</xref><xref ref-type="fig" rid="F7">, 7</xref><xref ref-type="fig" rid="F8">, 8</xref><xref ref-type="fig" rid="F9">, 9</xref><xref ref-type="fig" rid="F10">, 10</xref></tp:nomenclature><tp:treatment-sec sec-type="type material" id="SECID0EUTAE"><title>Type material.</title><p><bold><italic>Holotype</italic></bold>: CHINA • fully mature animal; Hubei, Lichuan, Liangwuxiang, Shanchacun; 108.837°E, 30.274°N; 1.XI.2018; Liwan Zhang leg.; HBUMM08296-specimen 1. <bold><italic>Paratype</italic></bold>: one juvenile animal; same data as for preceding; HBUMM08296-specimen 2. Partial foot was cut off in both specimens and preserved in 99.7% ethanol at -20 °C; HBUMM08296a-specimens 1, 2.</p></tp:treatment-sec><tp:treatment-sec sec-type="diagnosis" id="SECID0ECUAE"><title>Diagnosis.</title><p>Embryonic shell with pits, each having a central hump. Shell with three bands.</p></tp:treatment-sec><tp:treatment-sec sec-type="description" id="SECID0EHUAE"><title>Description.</title><p><bold><italic>Shell</italic></bold> (Figs <xref ref-type="fig" rid="F2">2</xref>, <xref ref-type="fig" rid="F6">6D, E</xref>). Conical; thin but solid; dextral. Whorls slightly convex. Suture impressed. Umbilicus a slit. Columella almost vertical. Protoconch densely and evenly covered with fine centrally-uplifted pits (Fig. <xref ref-type="fig" rid="F6">6D, E</xref>). Teleoconch without spiral furrows. Aperture oblique; not sinuate at peristome. Body whorl not descending behind aperture. Shell surface without ribs. Growth lines fine. Adult shell not hairy or scaly. Adult body whorl rounded at periphery; with bottom convex. Ring-like thickening within aperture absent. Peristome thin; not reflexed. Callus thin and transparent. Shell glossy; white. A suture band, a supra-peripheral band and a subperipheral band more or less broken. Measurements (holotype): shell height 14.7 mm, shell breadth 8.7 mm, aperture height 5.3 mm, aperture width 3.5 mm, embryonic shell whorls 1.500, whorls 5.125, shell height/ breadth ratio 1.70.</p><fig id="F2" position="float" orientation="portrait"><object-id xmlns:xlink="http://www.w3.org/1999/xlink" content-type="doi" xlink:type="simple">10.3897/zookeys.893.38445.figure2</object-id><object-id xmlns:xlink="http://www.w3.org/1999/xlink" content-type="arpha" xlink:type="simple">717E3F37-EF95-5987-9968-94B5F9126815</object-id><label>Figure 2.</label><caption><p><bold>A–D</bold><italic><tp:taxon-name><tp:taxon-name-part taxon-name-part-type="genus" reg="Sinorachis">Sinorachis</tp:taxon-name-part> <tp:taxon-name-part taxon-name-part-type="species" reg="onychinus">onychinus</tp:taxon-name-part></tp:taxon-name></italic> (Heude, 1885) comb. nov., shells <bold>A</bold> SMF42825 <bold>B</bold> SMF42826 <bold>C</bold> SMF42827, SW Hupei <bold>D</bold> SMF104593 <bold>E</bold><italic><tp:taxon-name><tp:taxon-name-part taxon-name-part-type="genus" reg="Sinorachis">Sinorachis</tp:taxon-name-part> <tp:taxon-name-part taxon-name-part-type="species" reg="baihu">baihu</tp:taxon-name-part></tp:taxon-name></italic> Wu &amp; Chen, gen. and sp. nov., HBUMM08296-specimen 1, holotype.</p></caption><graphic xmlns:xlink="http://www.w3.org/1999/xlink" xlink:href="zookeys-893-051-g002.jpg" position="float" orientation="portrait" xlink:type="simple" id="oo_361274.jpg"><uri content-type="original_file" xlink:type="simple">https://binary.pensoft.net/fig/361274</uri></graphic></fig><p><bold><italic>General anatomy</italic></bold> (Figs <xref ref-type="fig" rid="F3">3</xref>, <xref ref-type="fig" rid="F4">4</xref>). A crest-like head wart between and slightly behind ommatophore insertions present. On left edge of mantle collar a leaf-shaped appendage present. Body dorsally white; symmetrically with two lateral black pigmented stripes that become lighter near sole. Sole creamy white. Jaw absent (Fig. <xref ref-type="fig" rid="F4">4C, D, G</xref>).</p><fig id="F3" position="float" orientation="portrait"><object-id xmlns:xlink="http://www.w3.org/1999/xlink" content-type="doi" xlink:type="simple">10.3897/zookeys.893.38445.figure3</object-id><object-id xmlns:xlink="http://www.w3.org/1999/xlink" content-type="arpha" xlink:type="simple">3B8D09C9-033A-5FE0-B727-59AAB7CD4745</object-id><label>Figure 3.</label><caption><p><italic><tp:taxon-name><tp:taxon-name-part taxon-name-part-type="genus" reg="Sinorachis">Sinorachis</tp:taxon-name-part> <tp:taxon-name-part taxon-name-part-type="species" reg="baihu">baihu</tp:taxon-name-part></tp:taxon-name></italic> Wu &amp; Chen, gen. and sp. nov., HBUMM08296-specimen 1, holotype <bold>A–C</bold> living animal <bold>D</bold> magnified view of head.</p></caption><graphic xmlns:xlink="http://www.w3.org/1999/xlink" xlink:href="zookeys-893-051-g003.jpg" position="float" orientation="portrait" xlink:type="simple" id="oo_361275.jpg"><uri content-type="original_file" xlink:type="simple">https://binary.pensoft.net/fig/361275</uri></graphic></fig><fig id="F4" position="float" orientation="portrait"><object-id xmlns:xlink="http://www.w3.org/1999/xlink" content-type="doi" xlink:type="simple">10.3897/zookeys.893.38445.figure4</object-id><object-id xmlns:xlink="http://www.w3.org/1999/xlink" content-type="arpha" xlink:type="simple">84EAA5A8-6516-5A86-8554-CF543A89B506</object-id><label>Figure 4.</label><caption><p><bold>A–F</bold><italic><tp:taxon-name><tp:taxon-name-part taxon-name-part-type="genus" reg="Sinorachis">Sinorachis</tp:taxon-name-part> <tp:taxon-name-part taxon-name-part-type="species" reg="baihu">baihu</tp:taxon-name-part></tp:taxon-name></italic> Wu &amp; Chen, gen. and sp. nov., HBUMM08296-specimen 1, holotype. <bold>A</bold> left margin of mantle collar with the lobe arrowed <bold>B</bold> right margin of mantle collar <bold>C</bold> lateral dorsal view of buccal mass with an oral curtain (a sheet of curtain-like tissue on the most anterior of the buccal mass) arrowed <bold>D</bold> dorsal view of buccal mass with an oral curtain arrowed <bold>E</bold> shell-removed animal, showing three pigmentation patches near mantle margin <bold>F</bold> internal body wall of head, showing no obvious head gland between the ommatophore tentacles <bold>G</bold> HBUMM08296-specimen 2, paratype, mouth of ventral view with an oral curtain arrowed.</p></caption><graphic xmlns:xlink="http://www.w3.org/1999/xlink" xlink:href="zookeys-893-051-g004.jpg" position="float" orientation="portrait" xlink:type="simple" id="oo_361276.jpg"><uri content-type="original_file" xlink:type="simple">https://binary.pensoft.net/fig/361276</uri></graphic></fig><p><bold><italic>Pallial complex</italic></bold> (Fig. <xref ref-type="fig" rid="F5">5</xref>). Pallial roof not pigmented. Pallial gland thin, parallel to mantle collar. Hindgut running parallel to parietal-palatal margin for length of pallial chamber. Ureter slender, typical sigmurethrous, about 1/5 breadth of hindgut, adhering to hindgut for all its length. Secondary ureter developed. Kidney triangular, not bilobed, about as long as 1/2 of pallial chamber. Heart as long as 1/3 – 1/2 of kidney. Main pulmonary vein running along contour and apex of kidney, then diffusing into thinner veins mostly concentrated on anterior half.</p><fig id="F5" position="float" orientation="portrait"><object-id xmlns:xlink="http://www.w3.org/1999/xlink" content-type="doi" xlink:type="simple">10.3897/zookeys.893.38445.figure5</object-id><object-id xmlns:xlink="http://www.w3.org/1999/xlink" content-type="arpha" xlink:type="simple">C8E1CE58-27C3-5585-972F-F1C01702D859</object-id><label>Figure 5.</label><caption><p>
                  Pallial complex of <italic><tp:taxon-name><tp:taxon-name-part taxon-name-part-type="genus" reg="Sinorachis">Sinorachis</tp:taxon-name-part> <tp:taxon-name-part taxon-name-part-type="species" reg="baihu">baihu</tp:taxon-name-part></tp:taxon-name></italic> Wu &amp; Chen, gen. and sp. nov., HBUMM08296-specimen 2, paratype.</p></caption><graphic xmlns:xlink="http://www.w3.org/1999/xlink" xlink:href="zookeys-893-051-g005.jpg" position="float" orientation="portrait" xlink:type="simple" id="oo_361277.jpg"><uri content-type="original_file" xlink:type="simple">https://binary.pensoft.net/fig/361277</uri></graphic></fig><p><bold><italic>Radula</italic></bold> (Fig. <xref ref-type="fig" rid="F6">6A–C</xref>): Teeth arranged in transversal rows, each row containing about 151 (75-1-75) closely arranged teeth. Central tooth tricuspid, narrowly tongue-shaped (Fig. <xref ref-type="fig" rid="F6">6A</xref>). Lateral teeth slightly thickened at inner edge; bicuspid (L1–2 or L1–3) (Fig. <xref ref-type="fig" rid="F6">6A</xref>), tricuspid (from L2 or L3 on) (Fig. <xref ref-type="fig" rid="F6">6A, B</xref>) and gradually transformed to marginals with one endocone and three or four ectocones (Fig. <xref ref-type="fig" rid="F6">6C</xref>).</p><fig id="F6" position="float" orientation="portrait"><object-id xmlns:xlink="http://www.w3.org/1999/xlink" content-type="doi" xlink:type="simple">10.3897/zookeys.893.38445.figure6</object-id><object-id xmlns:xlink="http://www.w3.org/1999/xlink" content-type="arpha" xlink:type="simple">454D81E6-67CF-5594-9204-55CD6D5C9ADB</object-id><label>Figure 6.</label><caption><p>SEM images <bold>A–E</bold><italic><tp:taxon-name><tp:taxon-name-part taxon-name-part-type="genus" reg="Sinorachis">Sinorachis</tp:taxon-name-part> <tp:taxon-name-part taxon-name-part-type="species" reg="baihu">baihu</tp:taxon-name-part></tp:taxon-name></italic> Wu &amp; Chen, gen. and sp. nov. HBUMM08296-specimen 2, paratype: <bold>A</bold> radula, showing central tooth (arrowed) and several lateral teeth <bold>B</bold> radula, showing tricuspid lateral teeth <bold>C</bold> radula, showing most lateral part <bold>D</bold> embryonic shell <bold>E</bold> magnified embryonic shell, showing some pits <bold>F–G</bold> radula of <italic><tp:taxon-name><tp:taxon-name-part taxon-name-part-type="genus" reg="Laeocathaica">Laeocathaica</tp:taxon-name-part> <tp:taxon-name-part taxon-name-part-type="species" reg="prionotropis">prionotropis</tp:taxon-name-part></tp:taxon-name></italic> Möllendorff, 1899, HBUMM08299-spec.1: <bold>F</bold> showing central tooth (arrowed) and nearby lateral teeth <bold>G</bold> marginal part of radula.</p></caption><graphic xmlns:xlink="http://www.w3.org/1999/xlink" xlink:href="zookeys-893-051-g006.jpg" position="float" orientation="portrait" xlink:type="simple" id="oo_361278.jpg"><uri content-type="original_file" xlink:type="simple">https://binary.pensoft.net/fig/361278</uri></graphic></fig><p><bold><italic>Genital system</italic></bold> (Figs <xref ref-type="fig" rid="F7">7</xref>, <xref ref-type="fig" rid="F8">8</xref>). Penis sheath long, covering approximately 3/4 of penis. Penis thin; externally simple; internally with three pilasters. Epiphallus subequal to penis in length; without epiphallic papilla. Flagellum absent. Vas deferens ca. 1/2 length of epiphallus; of even thickness. Epiphallus and vas deferens sharply demarcated (Fig. <xref ref-type="fig" rid="F7">7</xref>). Dart sac apparatus large in size; distal 1/3 with a distinct accessory sac ventrally that is internally solid. Love dart very short, approximate 0.7 mm long; sharply tapering from distal end; transparent. Mucous gland with one common peduncle; simply branched. Vagina as long as penis. Bursa copulatrix small, ball-shaped.</p><fig id="F7" position="float" orientation="portrait"><object-id xmlns:xlink="http://www.w3.org/1999/xlink" content-type="doi" xlink:type="simple">10.3897/zookeys.893.38445.figure7</object-id><object-id xmlns:xlink="http://www.w3.org/1999/xlink" content-type="arpha" xlink:type="simple">D4AC78F8-C187-5525-9EE3-F34445E6EDA0</object-id><label>Figure 7.</label><caption><p><italic><tp:taxon-name><tp:taxon-name-part taxon-name-part-type="genus" reg="Sinorachis">Sinorachis</tp:taxon-name-part> <tp:taxon-name-part taxon-name-part-type="species" reg="baihu">baihu</tp:taxon-name-part></tp:taxon-name></italic> Wu &amp; Chen, gen. and sp. nov., HBUMM08296-specimen 1, holotype. Both sides of genitalia. The portion with the demarcation between epiphallus and vas deferens is magnified.</p></caption><graphic xmlns:xlink="http://www.w3.org/1999/xlink" xlink:href="zookeys-893-051-g007.jpg" position="float" orientation="portrait" xlink:type="simple" id="oo_361279.jpg"><uri content-type="original_file" xlink:type="simple">https://binary.pensoft.net/fig/361279</uri></graphic></fig><fig id="F8" position="float" orientation="portrait"><object-id xmlns:xlink="http://www.w3.org/1999/xlink" content-type="doi" xlink:type="simple">10.3897/zookeys.893.38445.figure8</object-id><object-id xmlns:xlink="http://www.w3.org/1999/xlink" content-type="arpha" xlink:type="simple">9F402F5E-FBDD-5FC6-B9DD-5BF7ED7789A5</object-id><label>Figure 8.</label><caption><p><italic><tp:taxon-name><tp:taxon-name-part taxon-name-part-type="genus" reg="Sinorachis">Sinorachis</tp:taxon-name-part> <tp:taxon-name-part taxon-name-part-type="species" reg="baihu">baihu</tp:taxon-name-part></tp:taxon-name></italic> Wu &amp; Chen, gen. and sp. nov., HBUMM08296-specimen 1, holotype <bold>A</bold> bottom view of dart sac apparatus <bold>B</bold> partial dorsally exposed dart sac apparatus, showing arrowed poly-layered structure <bold>C</bold> distal part of dorsally exposed dart sac apparatus, showing opened love dart chamber, with opening of the love dart chamber arrowed <bold>D</bold> dorsally exposed dart sac apparatus with opening of love dart chamber arrowed.</p></caption><graphic xmlns:xlink="http://www.w3.org/1999/xlink" xlink:href="zookeys-893-051-g008.jpg" position="float" orientation="portrait" xlink:type="simple" id="oo_361280.jpg"><uri content-type="original_file" xlink:type="simple">https://binary.pensoft.net/fig/361280</uri></graphic></fig></tp:treatment-sec><tp:treatment-sec sec-type="description" id="SECID0EHAAG"><title>Measurements of holotype.</title><p><abbrev xmlns:xlink="http://www.w3.org/1999/xlink" xlink:title="dart sac" id="ABBRID0ENAAG" xlink:type="simple">DS</abbrev>–5.9 mm long, 1.5 mm broad; <abbrev xmlns:xlink="http://www.w3.org/1999/xlink" xlink:title="love dart chamber" id="ABBRID0ERAAG" xlink:type="simple">DtC</abbrev>–0.7 mm; <abbrev xmlns:xlink="http://www.w3.org/1999/xlink" xlink:title="mucous glands" id="ABBRID0EVAAG" xlink:type="simple">MG</abbrev>–2.7 mm; P–7.3 mm; <abbrev xmlns:xlink="http://www.w3.org/1999/xlink" xlink:title="epiphallus" id="ABBRID0EZAAG" xlink:type="simple">Ep</abbrev>–7.5 mm; <abbrev xmlns:xlink="http://www.w3.org/1999/xlink" xlink:title="vas deferens" id="ABBRID0E4AAG" xlink:type="simple">VD</abbrev>–3.8 mm; <abbrev xmlns:xlink="http://www.w3.org/1999/xlink" xlink:title="penial retractor muscle" id="ABBRID0EBBAG" xlink:type="simple">PR</abbrev>–5.5 mm; <abbrev xmlns:xlink="http://www.w3.org/1999/xlink" xlink:title="vagina" id="ABBRID0EFBAG" xlink:type="simple">Va</abbrev>–5.7 mm; <abbrev xmlns:xlink="http://www.w3.org/1999/xlink" xlink:title="free oviduct" id="ABBRID0EJBAG" xlink:type="simple">FO</abbrev>–3.1 mm; <abbrev xmlns:xlink="http://www.w3.org/1999/xlink" xlink:title="bursa copulatrix" id="ABBRID0ENBAG" xlink:type="simple">BC</abbrev> plus <abbrev xmlns:xlink="http://www.w3.org/1999/xlink" xlink:title="bursa copulatrix duct" id="ABBRID0ERBAG" xlink:type="simple">BCD</abbrev>–5.7 mm.</p></tp:treatment-sec><tp:treatment-sec sec-type="etymology" id="SECID0EVBAG"><title>Etymology.</title><p>This species is named after <italic>baihu</italic> (=白虎in Chinese, means white tiger) which is the totem of the local Tujia people.</p></tp:treatment-sec><tp:treatment-sec sec-type="type locality" id="SECID0EFCAG"><title>Type locality.</title><p>Lichuan, only known from the type locality (Fig. <xref ref-type="fig" rid="F1">1</xref>).</p></tp:treatment-sec><tp:treatment-sec sec-type="distribution" id="SECID0EPCAG"><title>Distribution.</title><p>Hubei.</p></tp:treatment-sec><tp:treatment-sec sec-type="ecology" id="SECID0EUCAG"><title>Ecology.</title><p>This species was only found on the trunk of a tree (Fig. <xref ref-type="fig" rid="F9">9A</xref>).</p></tp:treatment-sec><tp:treatment-sec sec-type="Taxonomic remarks" id="SECID0E5CAG"><title>Taxonomic remarks.</title><p>The new species and the two species that were once placed in the genus <italic><tp:taxon-name><tp:taxon-name-part taxon-name-part-type="genus" reg="Rachis">Rachis</tp:taxon-name-part></tp:taxon-name></italic> share many conchological features. However, typical sigmurethrous pallial complex (<xref ref-type="bibr" rid="B14">Solem 1985</xref>) is observed in the new species. The new species is slightly smaller than and obviously thinner than <italic><tp:taxon-name><tp:taxon-name-part taxon-name-part-type="genus" reg="Sinorachis">Sinorachis</tp:taxon-name-part> <tp:taxon-name-part taxon-name-part-type="species" reg="onychinus">onychinus</tp:taxon-name-part></tp:taxon-name></italic> (height 16 mm, diam. maj. 11 mm: <xref ref-type="bibr" rid="B2">Heude 1885</xref>: 114, pl. 30, fig. 5). The new species can be distinguished from <italic><tp:taxon-name><tp:taxon-name-part taxon-name-part-type="genus" reg="Sinorachis">S.</tp:taxon-name-part> <tp:taxon-name-part taxon-name-part-type="species" reg="onychinus">onychinus</tp:taxon-name-part></tp:taxon-name></italic> by having evenly distributed pits each centrally with a hump on the embryonic shell. In <italic><tp:taxon-name><tp:taxon-name-part taxon-name-part-type="genus" reg="Sinorachis">S.</tp:taxon-name-part> <tp:taxon-name-part taxon-name-part-type="species" reg="onychinus">onychinus</tp:taxon-name-part></tp:taxon-name></italic>, the embryonic shell is smooth on the first 0.5 whorl, and is axially wrinkled on the subsequent protoconch whorls (0.5–1.25 whorl). On the remaining embryonic whorls, the sculpture is shown as evenly distributed tiny pits [examined material: SMF42825, SMF42826: Patung, Hupei, Mlldff. G., Slg. Kobelt u. Bttgr. SMF42827: <italic><tp:taxon-name><tp:taxon-name-part taxon-name-part-type="genus" reg="Sinorachis">Sinorachis</tp:taxon-name-part> <tp:taxon-name-part taxon-name-part-type="species" reg="onychinus">onychinus</tp:taxon-name-part></tp:taxon-name></italic> (not paratypes of <italic><tp:taxon-name><tp:taxon-name-part taxon-name-part-type="genus" reg="Rhachis">Rhachis</tp:taxon-name-part> <tp:taxon-name-part taxon-name-part-type="species" reg="chalcedonicus">chalcedonicus</tp:taxon-name-part></tp:taxon-name></italic> as mentioned in <xref ref-type="bibr" rid="B19">Yen 1939</xref>: 91, pl. 8, fig. 47), SW Hubei, Gredler G., Slg. Mlldff. SMF1045593] that become weak or disappear altogether.</p><fig id="F9" position="float" orientation="portrait"><object-id xmlns:xlink="http://www.w3.org/1999/xlink" content-type="doi" xlink:type="simple">10.3897/zookeys.893.38445.figure9</object-id><object-id xmlns:xlink="http://www.w3.org/1999/xlink" content-type="arpha" xlink:type="simple">4EBD614C-0910-52D4-A1A8-675FB0530A71</object-id><label>Figure 9.</label><caption><p><bold>A</bold> habitat of <italic><tp:taxon-name><tp:taxon-name-part taxon-name-part-type="genus" reg="Sinorachis">Sinorachis</tp:taxon-name-part> <tp:taxon-name-part taxon-name-part-type="species" reg="baihu">baihu</tp:taxon-name-part></tp:taxon-name></italic> Wu &amp; Chen, gen. and sp. nov., HBUMM08296-specimen 2, paratype <bold>B</bold> a diagram showing design of landmarks (solid orange dots) and semi-landmarks (empty orange dots). Arrow indicates the crossing point made by the right profile and the last part of the suture.</p></caption><graphic xmlns:xlink="http://www.w3.org/1999/xlink" xlink:href="zookeys-893-051-g009.jpg" position="float" orientation="portrait" xlink:type="simple" id="oo_361281.jpg"><uri content-type="original_file" xlink:type="simple">https://binary.pensoft.net/fig/361281</uri></graphic></fig><p>In pulmonates the presence of a jaw is a ubiquitous characteristic related to herbivorous/ detritivorous/ fungivorous foraging strategies, while the absence of a jaw is correlated with predation/carnivorous foraging strategies (<xref ref-type="bibr" rid="B6">Mordan and Wade 2008</xref>). In addition, the absence of a jaw also occurs in some non-carnivorous groups, such as <tp:taxon-name><tp:taxon-name-part taxon-name-part-type="family">Achatinellidae</tp:taxon-name-part></tp:taxon-name>, which are fungivorous and have the jaw weakly developed or absent (<xref ref-type="bibr" rid="B11">Schileyko 1998a</xref>). The comparison between the new species and <italic><tp:taxon-name><tp:taxon-name-part taxon-name-part-type="genus" reg="Laeocathaica">Laeocathaica</tp:taxon-name-part> <tp:taxon-name-part taxon-name-part-type="species" reg="prionotropis">prionotropis</tp:taxon-name-part></tp:taxon-name></italic> Möllendorff, 1899 (<tp:taxon-name><tp:taxon-name-part taxon-name-part-type="subfamily">Bradybaeninae</tp:taxon-name-part></tp:taxon-name>) (Fig. <xref ref-type="fig" rid="F6">6F, G</xref>. HBUMM08299-spec. 1, Bikou, Wenxian, Gansu. Coll. Li, Q., April 2019) indicates they are two different types of radula. The latter species, a typical ground-dweller, is herbivorous snail, which has the robust cone-shaped and sparsely arranged radular teeth that seem to be typical in bradybaenine snails (e.g., compare it with fig. 4 in <xref ref-type="bibr" rid="B7">Páll-Gergely and Hunyadi 2016</xref>), while the new species has more slender and densely arranged radular teeth, which suggest the diet range of this species might not cover large plants and animals.</p><fig id="F10" position="float" orientation="portrait"><object-id xmlns:xlink="http://www.w3.org/1999/xlink" content-type="doi" xlink:type="simple">10.3897/zookeys.893.38445.figure10</object-id><object-id xmlns:xlink="http://www.w3.org/1999/xlink" content-type="arpha" xlink:type="simple">37981F0D-ABF7-5124-A069-1C8704FB6434</object-id><label>Figure 10.</label><caption><p>Scatter plot of canonical variate 1 against canonical variate 2 (Canonical Variate Analysis), showing the shell morphological relationship among <italic><tp:taxon-name><tp:taxon-name-part taxon-name-part-type="genus" reg="Rachis">Rachis</tp:taxon-name-part></tp:taxon-name></italic> Albers, 1850 (bright blue dots), <italic><tp:taxon-name><tp:taxon-name-part taxon-name-part-type="genus" reg="Rhachistia">Rhachistia</tp:taxon-name-part></tp:taxon-name></italic> Connolly, 1925 (grey-blue dots), Chinese <italic><tp:taxon-name><tp:taxon-name-part taxon-name-part-type="genus" reg="Pseudobuliminus">Pseudobuliminus</tp:taxon-name-part></tp:taxon-name></italic> spp. (orange dots), Chinese enid species (grey dots) and <italic><tp:taxon-name><tp:taxon-name-part taxon-name-part-type="genus" reg="Sinorachis">Sinorachis</tp:taxon-name-part></tp:taxon-name></italic> gen. nov. (pink dots). a, <italic><tp:taxon-name><tp:taxon-name-part taxon-name-part-type="genus" reg="Sinorachis">Sinorachis</tp:taxon-name-part> <tp:taxon-name-part taxon-name-part-type="species" reg="onychinus">onychinus</tp:taxon-name-part></tp:taxon-name></italic> (Heude), SMF42826; b, <italic><tp:taxon-name><tp:taxon-name-part taxon-name-part-type="genus" reg="Sinorachis">S.</tp:taxon-name-part> <tp:taxon-name-part taxon-name-part-type="species" reg="onychinus">onychinus</tp:taxon-name-part></tp:taxon-name></italic>, SMF104593; c, <italic><tp:taxon-name><tp:taxon-name-part taxon-name-part-type="genus" reg="Sinorachis">S.</tp:taxon-name-part> <tp:taxon-name-part taxon-name-part-type="species" reg="baihu">baihu</tp:taxon-name-part></tp:taxon-name></italic> Wu &amp; Chen, gen. and sp. nov., holotype; d, <italic><tp:taxon-name><tp:taxon-name-part taxon-name-part-type="genus" reg="Sinorachis">S.</tp:taxon-name-part> <tp:taxon-name-part taxon-name-part-type="species" reg="onychinus">onychinus</tp:taxon-name-part></tp:taxon-name></italic>, SMF42825; e, <italic><tp:taxon-name><tp:taxon-name-part taxon-name-part-type="genus" reg="Sinorachis">S.</tp:taxon-name-part> <tp:taxon-name-part taxon-name-part-type="species" reg="aureus">aureus</tp:taxon-name-part></tp:taxon-name></italic> (Heude), based on an image from <xref ref-type="bibr" rid="B2">Heude (1890)</xref>; f, <italic><tp:taxon-name><tp:taxon-name-part taxon-name-part-type="genus" reg="Sinorachis">S.</tp:taxon-name-part> <tp:taxon-name-part taxon-name-part-type="species" reg="onychinus">onychinus</tp:taxon-name-part></tp:taxon-name></italic>, SMF42827.</p></caption><graphic xmlns:xlink="http://www.w3.org/1999/xlink" xlink:href="zookeys-893-051-g010.jpg" position="float" orientation="portrait" xlink:type="simple" id="oo_361282.jpg"><uri content-type="original_file" xlink:type="simple">https://binary.pensoft.net/fig/361282</uri></graphic></fig></tp:treatment-sec><tp:treatment-sec><!--Section generated to contain objects referenced in tp:taxon-treatment.--><fig id="F1" position="float" orientation="portrait"><object-id xmlns:xlink="http://www.w3.org/1999/xlink" content-type="doi" xlink:type="simple">10.3897/zookeys.893.38445.figure1</object-id><object-id xmlns:xlink="http://www.w3.org/1999/xlink" content-type="arpha" xlink:type="simple">A0928F7E-1304-50EC-8BD5-18966791AC62</object-id><label>Figure 1.</label><caption><p>Distribution map of <italic><tp:taxon-name><tp:taxon-name-part taxon-name-part-type="genus" reg="Sinorachis">Sinorachis</tp:taxon-name-part></tp:taxon-name></italic> Wu &amp; Chen, gen. nov. Blue dot, <italic><tp:taxon-name><tp:taxon-name-part taxon-name-part-type="genus" reg="Sinorachis">Sinorachis</tp:taxon-name-part> <tp:taxon-name-part taxon-name-part-type="species" reg="aureus">aureus</tp:taxon-name-part></tp:taxon-name></italic> (Heude, 1890) comb. nov.; yellow dots, <italic><tp:taxon-name><tp:taxon-name-part taxon-name-part-type="genus" reg="Sinorachis">Sinorachis</tp:taxon-name-part> <tp:taxon-name-part taxon-name-part-type="species" reg="onychinus">onychinus</tp:taxon-name-part></tp:taxon-name></italic> (Heude, 1885) comb. nov.; red dot, <italic><tp:taxon-name><tp:taxon-name-part taxon-name-part-type="genus" reg="Sinorachis">Sinorachis</tp:taxon-name-part> <tp:taxon-name-part taxon-name-part-type="species" reg="baihu">baihu</tp:taxon-name-part></tp:taxon-name></italic> Wu &amp; Chen, gen. and sp. nov.</p></caption><graphic xmlns:xlink="http://www.w3.org/1999/xlink" xlink:href="zookeys-893-051-g001.jpg" position="float" orientation="portrait" xlink:type="simple" id="oo_361273.jpg"><uri content-type="original_file" xlink:type="simple">https://binary.pensoft.net/fig/361273</uri></graphic></fig></tp:treatment-sec><ref-list><ref id="B2"><mixed-citation xmlns:xlink="http://www.w3.org/1999/xlink" xlink:type="simple"><person-group><name name-style="western"><surname>Heude</surname><given-names>PM</given-names></name></person-group> (<year>1882–1890</year>) <article-title>Notes sur les mollusques terrestres de la vallée du Fleuve Bleu.</article-title><source>Mémoires concernant l’histoire naturelle de l’Empire chinois</source><volume>1882</volume>: <fpage>1</fpage>–<lpage>84</lpage>. [1885: 89–132; 1890: 125–188.] <ext-link xlink:type="simple" ext-link-type="doi" xlink:href="10.5962/bhl.title.50365">https://doi.org/10.5962/bhl.title.50365</ext-link></mixed-citation></ref><ref id="B14"><mixed-citation xmlns:xlink="http://www.w3.org/1999/xlink" xlink:type="simple"><person-group><name name-style="western"><surname>Solem</surname><given-names>A</given-names></name></person-group> (<year>1985</year>) <article-title>Origin and diversification of pulmonate land snails.</article-title> In: <person-group><name name-style="western"><surname>Trueman</surname><given-names>ER</given-names></name><name name-style="western"><surname>Clarke</surname><given-names>MR</given-names></name></person-group> (<role>Eds</role>) <issue-title>The Mollusca, Volume 10 Evolution.</issue-title><source>Academic Press, Orlando</source>, <fpage>269</fpage>–<lpage>293</lpage>. <ext-link xlink:type="simple" ext-link-type="doi" xlink:href="10.1016/B978-0-12-751410-9.50014-9">https://doi.org/10.1016/B978-0-12-751410-9.50014-9</ext-link></mixed-citation></ref><ref id="B19"><mixed-citation xmlns:xlink="http://www.w3.org/1999/xlink" xlink:type="simple"><person-group><name name-style="western"><surname>Yen</surname><given-names>TC</given-names></name></person-group> (<year>1939</year>) <article-title>Die chinesischen Land- und Süßwasser-Gastropoden des Natur-Museums Senckenberg.</article-title><source>Abhandlungen der Senckenbergischen Naturforschenden Gesellschaft</source><volume>444</volume>: <fpage>1</fpage>–<lpage>234</lpage>. [16 pls.]</mixed-citation></ref><ref id="B6"><mixed-citation xmlns:xlink="http://www.w3.org/1999/xlink" xlink:type="simple"><person-group><name name-style="western"><surname>Mordan</surname><given-names>P</given-names></name><name name-style="western"><surname>Wade</surname><given-names>C</given-names></name></person-group> (<year>2008</year>) <source><tp:taxon-name><tp:taxon-name-part taxon-name-part-type="superorder">Heterobranchia</tp:taxon-name-part></tp:taxon-name> II, the <tp:taxon-name><tp:taxon-name-part taxon-name-part-type="infraclass">Pulmonata</tp:taxon-name-part></tp:taxon-name>. In: Ponder WF, Lindberg DR (Eds) Phylogeny and Evolution of the <tp:taxon-name><tp:taxon-name-part taxon-name-part-type="phylum">Mollusca</tp:taxon-name-part></tp:taxon-name>.</source><publisher-name>University of California Press</publisher-name>, <publisher-loc>Berkeley</publisher-loc>, <size units="page">469 pp</size>. <ext-link xlink:type="simple" ext-link-type="doi" xlink:href="10.1525/california/9780520250925.003.0015">https://doi.org/10.1525/california/9780520250925.003.0015</ext-link></mixed-citation></ref><ref id="B11"><mixed-citation xmlns:xlink="http://www.w3.org/1999/xlink" xlink:type="simple"><person-group><name name-style="western"><surname>Schileyko</surname><given-names>AA</given-names></name></person-group> (<year>1998a</year>) Treatise on recent terrestrial pulmonate molluscs. Part 1. <tp:taxon-name><tp:taxon-name-part taxon-name-part-type="family">Achatinellidae</tp:taxon-name-part></tp:taxon-name>, <tp:taxon-name><tp:taxon-name-part taxon-name-part-type="family">Amastridae</tp:taxon-name-part></tp:taxon-name>, <tp:taxon-name><tp:taxon-name-part taxon-name-part-type="family">Orculidae</tp:taxon-name-part></tp:taxon-name>, <tp:taxon-name><tp:taxon-name-part taxon-name-part-type="family">Strobilopsidae</tp:taxon-name-part></tp:taxon-name>, <tp:taxon-name><tp:taxon-name-part taxon-name-part-type="family">Spelaeodiscidae</tp:taxon-name-part></tp:taxon-name>, <tp:taxon-name><tp:taxon-name-part taxon-name-part-type="family">Valloniidae</tp:taxon-name-part></tp:taxon-name>, <tp:taxon-name><tp:taxon-name-part taxon-name-part-type="family">Cochlicopidae</tp:taxon-name-part></tp:taxon-name>, <tp:taxon-name><tp:taxon-name-part taxon-name-part-type="family">Pupillidae</tp:taxon-name-part></tp:taxon-name>, <tp:taxon-name><tp:taxon-name-part taxon-name-part-type="family">Chondrinidae</tp:taxon-name-part></tp:taxon-name>, <tp:taxon-name><tp:taxon-name-part taxon-name-part-type="family">Pyramidulidae</tp:taxon-name-part></tp:taxon-name>. Ruthenica (supplement 2): 1–127.</mixed-citation></ref><ref id="B7"><mixed-citation xmlns:xlink="http://www.w3.org/1999/xlink" xlink:type="simple"><person-group><name name-style="western"><surname>Páll-Gergely</surname><given-names>B</given-names></name><name name-style="western"><surname>Hunyadi</surname><given-names>A</given-names></name></person-group> (<year>2016</year>) <article-title>The second species of <tp:taxon-name><tp:taxon-name-part taxon-name-part-type="genus">Stenogyropsis</tp:taxon-name-part></tp:taxon-name> (Möllendorff, 1899) from Gansu Province, China (<tp:taxon-name><tp:taxon-name-part taxon-name-part-type="class">Gastropoda</tp:taxon-name-part></tp:taxon-name>: <tp:taxon-name><tp:taxon-name-part taxon-name-part-type="infraclass">Pulmonata</tp:taxon-name-part></tp:taxon-name>: <tp:taxon-name><tp:taxon-name-part taxon-name-part-type="family">Camaenidae</tp:taxon-name-part></tp:taxon-name>).</article-title><source>Journal of Conchology</source><volume>42</volume>(<issue>6</issue>): <fpage>387</fpage>–<lpage>393</lpage>.</mixed-citation></ref></ref-list></tp:taxon-treatment>
